# Supplementary material for: Synthesis, photophysical, computational, and cytotoxicity evaluation of carborane-appended phenylene and triazine trimers: elucidating the role of the central core
Source: RSC Adv. 2026 Jun 1;16(32):29733–50. doi: 10.1039/d6ra04231g (PMC13227497; doi:10.1039/d6ra04231g)
Supplement: RA-016-D6RA04231G-s001 [file RA-016-D6RA04231G-s001.txt]

Cartesian coordinates of optimized geometries:

Compound Tz-6-CB

Atom                         X             Y             Z
 C                  0.69774700    1.55883400    2.51847800
 N                  1.02608000    0.43450600    1.83352900
 C                  2.24027700   -0.10862600    2.09695200
 N                  3.10700700    0.41193800    3.00058500
 C                  2.71242200    1.53529100    3.64971000
 N                  1.51807400    2.13802300    3.43076800
 C                  3.62345100    2.12632800    4.64165600
 C                  3.26195000    3.29551500    5.34231700
 C                  4.11905500    3.84953500    6.28494500
 C                  5.35725900    3.24111900    6.54542700
 C                  5.73887600    2.08328700    5.85297400
 C                  4.86932200    1.53450500    4.90902700
 O                  6.13669200    3.87326400    7.51439200
 C                  8.54640500    3.42813200    7.08358600
 C                  8.62568100    4.56133800    6.26653500
 C                  9.76260800    4.74543100    5.46960500
 C                 10.81797700    3.83374500    5.49391200
 C                 10.72771700    2.71593800    6.32617300
 C                  9.59362500    2.49430500    7.11788000
 C                  7.35329500    3.23672300    8.00062100
 O                 11.82733300    1.85480300    6.28461600
 C                 11.83651300    0.68154800    7.14002300
 B                 15.75801700   -0.52099800    7.80796300
 B                 14.61628800    0.77835600    7.40804700
 C                 14.18904100    0.47135100    5.74790200
 B                 15.82796300    0.25854600    6.19670000
 B                 16.01751600   -1.51663700    6.32861000
 B                 14.45069100   -2.28558600    5.87616700
 B                 14.90368300   -2.09714700    7.61147000
 B                 14.03733900   -0.68111500    8.26736700
 C                 13.15268200   -0.05063600    6.92924800
 B                 13.30568400   -0.99827700    5.46117900
 B                 13.23076100   -1.76281700    7.07914300
 B                 15.02635000   -0.82733200    5.00746400
 O                  9.95933100    5.84468100    4.62162300
 C                  8.83929500    6.62916000    4.12532100
 B                  8.90596800   10.77774700    3.98871900
 B                  9.68238100    9.23781400    3.60589900
 C                 10.34083900    8.69082100    5.11424800
 B                 10.48097100   10.36027500    4.73804900
 B                  9.21154300   11.13924200    5.72914000
 B                  8.41122100    9.86864900    6.72278300
 B                  7.62297700   10.47495000    5.21979900
 B                  7.91818600    9.28027800    3.91807700
 C                  8.88383700    8.06163700    4.65076600
 B                  9.17470200    8.31145700    6.35457000
 B                  7.60910200    8.73164100    5.60196000
 B                 10.17577100    9.79628700    6.41648100
 C                 -0.60920100    2.18051300    2.26214500
 C                 -0.97916700    3.37080900    2.92356800
 C                 -2.21262700    3.96021100    2.68370400
 C                 -3.10739100    3.36759400    1.77651400
 C                 -2.75896700    2.18202000    1.11228500
 C                 -1.51373000    1.60035700    1.35766100
 O                 -4.31331600    4.03503000    1.60937000
 C                 -6.49900000    4.41987400    0.68857400
 C                 -7.79737100    3.90078000    0.71271100
 C                 -8.89124600    4.77046500    0.65673400
 C                 -8.71408800    6.15565700    0.57263600
 C                 -7.40318600    6.65305200    0.55809800
 C                 -6.29793600    5.80415100    0.61349500
 C                 -5.31792500    3.48280100    0.70433600
 O                 -7.09118300    8.02226900    0.50768100
 C                 -8.05231400    9.00920700    0.05381800
 B                 -9.10708600   12.49274100    2.04648900
 B                 -7.86127600   11.50213000    1.28554700
 C                 -7.53180500   10.24538100    2.43556200
 B                 -7.75755000   11.84244100    3.03301000
 B                 -9.41932400   11.83047200    3.69493200
 B                -10.08465200   10.16631100    3.52180000
 B                -10.55040000   11.45513300    2.35131700
 B                 -9.58079000   11.22823400    0.86151500
 C                 -8.56568900    9.88279300    1.19751100
 B                 -8.84781500    9.14924800    2.75924000
 B                -10.18757000    9.80607300    1.77607200
 B                 -8.35657500   10.40873000    3.93297300
 O                -10.13861400    4.13360100    0.70818500
 C                -11.35953500    4.85592100    0.98527500
 B                -12.71992400    6.21742400   -2.73533600
 B                -12.27987400    6.56162100   -1.06057700
 C                -13.59543100    5.91909300   -0.12564300
 B                -13.98182400    6.74999600   -1.58070000
 B                -14.34484100    5.43917000   -2.74260500
 B                -14.22330900    3.86467600   -1.87428200
 B                -12.86786100    4.43009500   -2.91669700
 B                -11.59404700    5.12005600   -1.86848700
 C                -12.22738200    4.99470700   -0.26985500
 B                -13.79634500    4.19216400   -0.19396700
 B                -12.52011800    3.66991800   -1.33403600
 B                -14.90592400    5.30163900   -1.05027200
 C                  2.64234200   -1.31985200    1.36549000
 C                  3.89531200   -1.91991400    1.61057900
 C                  4.28372800   -3.05799400    0.91734800
 C                  3.42245500   -3.61978300   -0.03919300
 C                  2.17185800   -3.04013300   -0.29625300
 C                  1.79172400   -1.89536700    0.40770100
 O                  3.90684900   -4.75385900   -0.67985400
 C                  3.90272400   -6.56071300   -2.26662200
 C                  3.57365600   -7.07555100   -3.52197600
 C                  4.28856200   -8.17011900   -4.02639400
 C                  5.32248900   -8.75582400   -3.29549000
 C                  5.63684200   -8.22026200   -2.03925400
 C                  4.94347600   -7.13044400   -1.51430000
 C                  3.11428600   -5.39316000   -1.71718400
 O                  6.70442100   -8.86162900   -1.39133900
 C                  6.90624000   -8.71342400    0.03985100
 B                  9.32535300   -5.32272300    0.41985500
 B                  8.45920800   -6.45171600   -0.63784600
 C                  9.43442800   -7.89987400   -0.60240300
 B                 10.24884600   -6.39258800   -0.68387100
 B                 10.83683300   -6.12062100    0.98615600
 B                 10.38459200   -7.55784800    1.97826400
 B                  9.40606700   -6.04591100    2.06914200
 B                  7.94565300   -6.25812600    1.06422400
 C                  8.10727200   -7.83241900    0.37651600
 B                  9.54482300   -8.70236200    0.93091600
 B                  8.59108600   -7.64055300    2.01436400
 B                 10.90791900   -7.76023100    0.27513800
 O                  3.89028500   -8.61640000   -5.29023400
 C                  4.63935200   -9.69121700   -5.91671000
 B                  4.17160600   -9.42403000  -10.03737000
 B                  4.13428400   -8.62796100   -8.45208400
 C                  2.64816100   -9.18440900   -7.73265300
 B                  2.62259900   -8.78950800   -9.39909800
 B                  2.65442700  -10.37847300  -10.22515900
 B                  2.63260500  -11.66751700   -8.96388400
 B                  4.17975500  -11.20729600   -9.76754800
 B                  5.08399500  -10.12885400   -8.67022200
 C                  4.05664500   -9.93937000   -7.29855900
 B                  2.57999500  -10.88299600   -7.37653700
 B                  4.13800100  -11.50496000   -8.00504900
 B                  1.67425300  -10.17008700   -8.74208100
 H                  2.30151400    3.75055300    5.13590800
 H                  3.85267100    4.74261300    6.83768300
 H                  6.70244200    1.62069900    6.02432900
 H                  5.14876900    0.64129500    4.36426300
 H                  7.81175400    5.27372500    6.28447100
 H                 11.68846600    3.98715500    4.87066900
 H                  9.51117400    1.62163800    7.75474600
 H                  7.17168900    2.17207100    8.19276700
 H                  7.52664200    3.73056700    8.96143800
 H                 11.75055400    0.97990100    8.19038600
 H                 11.00190800    0.02112300    6.88176900
 H                 16.59705800   -0.33800500    8.62110100
 H                 14.50511700    1.87738800    7.81525000
 H                 13.84646800    1.33258600    5.19738700
 H                 16.61774500    1.05469700    5.82912500
 H                 17.05583400   -2.03535500    6.10087100
 H                 14.37478900   -3.33711200    5.34084300
 H                 15.14553400   -3.02952400    8.29834000
 H                 13.56631800   -0.53915600    9.34187000
 H                 12.40171700   -0.96153300    4.70697200
 H                 12.23674200   -2.32699500    7.37941700
 H                 15.28968400   -0.74214000    3.86033500
 H                  7.88243400    6.17595300    4.39157000
 H                  8.93596000    6.63340300    3.03779400
 H                  8.81404800   11.61407300    3.15759000
 H                 10.15937600    8.82055600    2.61271700
 H                 11.17409600    8.00795100    5.04828400
 H                 11.54368200   10.78008500    4.44262800
 H                  9.34450500   12.24664600    6.12293600
 H                  7.98162300   10.07057000    7.80611500
 H                  6.62433100   11.10871300    5.24547300
 H                  7.18870200    8.95216400    3.04811700
 H                  9.36629800    7.36579900    7.02650800
 H                  6.68054600    8.03556700    5.82572200
 H                 11.03659600    9.84728400    7.22197700
 H                 -0.28243500    3.81641200    3.62218000
 H                 -2.51164100    4.87396600    3.18316700
 H                 -3.43824800    1.70935200    0.41389400
 H                 -1.22906500    0.68627900    0.85147200
 H                 -7.98442600    2.83665200    0.79112100
 H                 -9.56134600    6.82465700    0.53015800
 H                 -5.30180500    6.22540400    0.61302700
 H                 -5.61738400    2.48373300    1.04290100
 H                 -4.88002500    3.38944300   -0.29959700
 H                 -8.90028900    8.54529500   -0.45556500
 H                 -7.51483300    9.63017600   -0.66517500
 H                 -9.18867300   13.64235700    1.78216800
 H                 -7.02738700   11.75473400    0.49297600
 H                 -6.55882100    9.78135100    2.37214800
 H                 -6.81324800   12.43098300    3.42575600
 H                 -9.71473000   12.52774100    4.60333900
 H                -10.84175300    9.68801900    4.29503300
 H                -11.65039400   11.88732000    2.29782100
 H                 -9.91680700   11.39517900   -0.25894700
 H                 -8.60314000    8.00756300    2.89015100
 H                -10.91672200    9.04268500    1.24268200
 H                 -7.80830700   10.05849800    4.91727000
 H                -11.88958900    4.25110100    1.72396000
 H                -11.15277400    5.83748700    1.42192400
 H                -12.33704400    6.92493200   -3.60244700
 H                -11.64222700    7.42671100   -0.57706400
 H                -13.76260300    6.37986300    0.83781800
 H                -14.46808600    7.82195800   -1.49785000
 H                -15.11312900    5.60804200   -3.62571900
 H                -14.89232900    2.92615900   -2.13883400
 H                -12.58572500    3.88145000   -3.92597800
 H                -10.42630500    5.05753700   -2.01520200
 H                -14.05237600    3.63294100    0.81108800
 H                -11.95856000    2.65545100   -1.12316100
 H                -15.99768900    5.42823500   -0.62044500
 H                  4.55027400   -1.47396400    2.34809600
 H                  5.24525000   -3.52663100    1.09087200
 H                  1.49742100   -3.46291100   -1.03058400
 H                  0.83049500   -1.43301500    0.22036200
 H                  2.78692900   -6.64051700   -4.12763000
 H                  5.89090200   -9.60448300   -3.64950200
 H                  5.20835900   -6.67498000   -0.57132600
 H                  2.88745900   -4.67243400   -2.51325200
 H                  2.16197900   -5.73539500   -1.28617700
 H                  6.01631400   -8.30866300    0.52690900
 H                  7.08064200   -9.72462700    0.41174700
 H                  9.24362100   -4.15876800    0.22599100
 H                  7.77631400   -6.26401200   -1.57461800
 H                  9.33418300   -8.53544600   -1.46936900
 H                 10.76257100   -6.08513800   -1.70073800
 H                 11.82638400   -5.50595200    1.19033600
 H                 11.03565500   -7.95583800    2.88165200
 H                  9.37541800   -5.38312400    3.04877300
 H                  6.84910800   -5.87120300    1.27641000
 H                  9.47276900   -9.87829800    0.94302600
 H                  7.92129100   -8.14559700    2.84690300
 H                 11.85008200   -8.35271800   -0.11721000
 H                  5.69331000   -9.40919600   -6.01216200
 H                  4.56263200  -10.60284200   -5.31482000
 H                  4.72613400   -8.90544600  -10.94409200
 H                  4.58238500   -7.60551700   -8.07872900
 H                  2.23445500   -8.53399100   -6.97879000
 H                  2.07110100   -7.80089200   -9.73273200
 H                  2.13690700  -10.52672600  -11.27829800
 H                  2.11380000  -12.71876400   -9.11986500
 H                  4.74956400  -11.94802000  -10.49294800
 H                  6.24948800  -10.07709600   -8.48317200
 H                  2.10546600  -11.21401600   -6.35025900
 H                  4.68589300  -12.35162100   -7.38905400
 H                  0.50124300  -10.08548700   -8.64315700


Compound Tz-9-CB

Atom                         X             Y             Z
 C                  1.48425300   -3.12090500    0.39183300
 N                  1.78485200   -1.81051200    0.57028800
 C                  0.75107100   -0.97826300    0.84798500
 N                 -0.53489800   -1.39852100    0.94605500
 C                 -0.76035800   -2.72308600    0.76466900
 N                  0.22468600   -3.61336400    0.48880700
 C                 -2.14127700   -3.21847800    0.86934500
 C                 -2.41713400   -4.59151200    0.76547100
 C                 -3.72432800   -5.07198000    0.86211200
 C                 -4.77665000   -4.16560900    1.05527500
 C                 -4.51680500   -2.78967300    1.16493400
 C                 -3.21174000   -2.32362600    1.07593200
 O                 -6.11613500   -4.53063100    1.14839600
 C                 -7.97890000   -6.05418500    1.13114000
 C                 -8.57928600   -7.20013500    1.65932700
 C                 -9.96952400   -7.32395000    1.64149400
 C                -10.78941600   -6.31705100    1.11413700
 C                -10.17035100   -5.18242500    0.54843800
 C                 -8.78070100   -5.04668200    0.57482800
 C                 -6.47462300   -5.94207500    1.09341200
 O                -11.02681200   -4.24189700   -0.02730700
 C                -10.44801900   -3.11463600   -0.73290000
 B                -13.51257000   -2.39247800   -3.46817200
 B                -11.82547300   -2.80284700   -3.14481500
 C                -11.11617500   -1.30277400   -2.61233200
 B                -12.22236000   -1.24070900   -3.92610200
 B                -13.73162300   -0.62566100   -3.19072100
 B                -13.41518700   -0.27982200   -1.45090300
 B                -14.25161200   -1.80034800   -1.93385100
 B                -13.06725200   -3.14032200   -1.90037900
 C                -11.57632700   -2.38740000   -1.45240100
 B                -11.72648100   -0.66471800   -1.10917300
 B                -12.99957100   -1.83703900   -0.65502900
 B                -12.15896500    0.05949100   -2.68408500
 H                -10.05293300   -1.19776100   -2.77581700
 H                -13.13373200   -2.09783400    0.48789900
 H                -15.38817100   -1.99619700   -1.67243700
 H                -14.49688300    0.01534300   -3.82433800
 H                -11.79089800   -1.04089300   -5.00610400
 H                -11.68716400    1.10671500   -2.95478900
 H                -11.10388700   -3.61543500   -3.60039500
 H                -10.94573000   -0.20976400   -0.35288600
 H                -13.25204300   -4.25871300   -1.58349000
 H                -13.94978200    0.58998000   -0.85499200
 H                -14.11769500   -2.99933800   -4.28267200
 O                -10.54601100   -8.47160000    2.21832700
 C                -11.19839500   -9.41818500    1.29253100
 B                -12.50660600  -13.00383500    2.93051100
 B                -12.34109600  -11.24736600    3.07383800
 C                -10.66741000  -11.00230900    3.46945700
 B                -11.48016100  -12.30967900    4.22516100
 B                -10.91527900  -13.75198400    3.32802000
 B                 -9.71223700  -13.21566100    2.09881400
 B                -11.41229500  -13.56824500    1.61246200
 B                -12.28117900  -12.01110900    1.45444000
 C                -11.12149400  -10.81591300    1.88712500
 B                 -9.53346400  -11.45682700    2.22903600
 B                -10.56359700  -12.14968600    0.94256300
 B                 -9.76085400  -12.43693800    3.71026100
 H                -10.43532100  -10.08434900    3.98575700
 H                -10.26860400  -11.92873700   -0.18017500
 H                -11.68983000  -14.48831100    0.92270600
 H                -10.83500200  -14.80463200    3.86122500
 H                -11.74702200  -12.21520800    5.37053500
 H                 -8.90030100  -12.42666400    4.51795500
 H                -13.10981400  -10.40770300    3.37601400
 H                 -8.60884300  -10.75378500    2.03437800
 H                -13.10774400  -11.70855600    0.66652600
 H                 -8.79216700  -13.87770400    1.76062300
 H                -13.54280200  -13.52014900    3.17080100
 O                -12.16329900   -6.56007600    1.09240400
 C                -13.12514700   -5.53603000    1.52421500
 B                -13.19330000   -4.59690500    5.58378100
 B                -12.27492700   -5.17836300    4.18198900
 C                -12.81906700   -6.81562900    3.96055400
 B                -12.56432400   -6.27313400    5.56663000
 B                -14.21209500   -5.95423200    6.18857900
 B                -15.39353000   -6.39655400    4.90044500
 B                -14.94676100   -4.66967700    5.17113300
 B                -13.75060600   -4.20142000    3.92977100
 C                -13.48472200   -5.63613600    3.00717100
 B                -14.48431800   -6.98771900    3.49814400
 B                -15.10202500   -5.30736000    3.50865200
 B                -13.91796800   -7.38053400    5.14798500
 H                -12.12004600   -7.47806700    3.46802700
 H                -15.87589100   -4.99688900    2.67174100
 H                -15.72208000   -3.88159800    5.59217100
 H                -14.46273900   -6.08246900    7.33747800
 H                -11.62575500   -6.68381100    6.15338400
 H                -13.86747000   -8.51750300    5.46114400
 H                -11.20858000   -4.88796400    3.77507300
 H                -14.75168500   -7.78355800    2.67139000
 H                -13.64096700   -3.16811800    3.36746100
 H                -16.47095800   -6.82710200    5.12938700
 H                -12.72898400   -3.76986000    6.29072400
 C                  1.03674900    0.44935800    1.05530700
 C                 -0.00358200    1.35247900    1.35761800
 C                  0.26549700    2.69935000    1.56068300
 C                  1.58483400    3.17147400    1.46576700
 C                  2.63187100    2.28999400    1.16044600
 C                  2.35001000    0.93757700    0.95882300
 O                  1.75057500    4.53277100    1.69278400
 C                  2.99569900    6.57793100    1.98083400
 C                  4.09953000    7.40151300    1.74249300
 C                  4.04997300    8.75337900    2.09119100
 C                  2.89688900    9.30626200    2.66905500
 C                  1.79741200    8.46306800    2.92117600
 C                  1.84449900    7.10930100    2.57697000
 C                  3.08527000    5.10900600    1.63669100
 O                  0.68690100    9.07017700    3.51281000
 C                 -0.45308200    8.23122500    3.83288900
 B                 -2.32322200   10.50412300    6.78571100
 B                 -1.60603400    8.97643700    6.26662400
 C                 -2.78511500    8.29642400    5.17977900
 B                 -3.36162600    9.05641600    6.60955700
 B                 -3.95943900   10.64550600    6.04371100
 B                 -3.76794300   10.71523400    4.25388500
 B                 -2.57177500   11.53230000    5.32560600
 B                 -1.11890100   10.49557300    5.45483200
 C                 -1.50107800    9.10010900    4.51376700
 B                 -3.06833500    9.18912700    3.71148400
 B                 -2.01156700   10.62047500    3.89120400
 B                 -4.25096200    9.18578400    5.05129500
 H                 -2.77809000    7.21954600    5.08734800
 H                 -1.47449700   11.03846700    2.92789500
 H                 -2.47670400   12.71008300    5.36806200
 H                 -4.85088100   11.19000700    6.59763500
 H                 -3.78508200    8.37020200    7.47118800
 H                 -5.25376200    8.58323800    4.89639400
 H                 -0.85440000    8.23359100    6.78806300
 H                 -3.18346000    8.57423500    2.71261900
 H                  0.00744100   10.82903600    5.52395200
 H                 -4.50800400   11.30537800    3.54542300
 H                 -2.05463000   10.94774100    7.84818900
 O                  5.15760500    9.55027200    1.78243100
 C                  5.86419500   10.22347800    2.87181900
 B                  9.67907700    9.87090100    4.43880500
 B                  8.35468200   10.88659100    3.83867900
 C                  8.44702400   10.73344000    2.11139900
 B                  9.92550000   10.86953500    2.97118000
 B                 10.55388300    9.19550600    3.01352900
 B                  9.40990900    8.14284800    2.09580300
 B                  9.37214200    8.17852300    3.89630500
 B                  8.01607300    9.21998800    4.40193800
 C                  7.32787500    9.80415000    2.92592500
 B                  8.09098300    9.15376400    1.48118600
 B                  7.84242100    8.16575700    2.96124400
 B                  9.76164600    9.80645300    1.53180400
 H                  8.04513400   11.56210900    1.54583700
 H                  7.01592100    7.32325700    2.94401500
 H                  9.68911400    7.24259400    4.54712100
 H                 11.71745100    8.98451500    3.03464800
 H                 10.52488500   11.88310000    2.89668000
 H                 10.25752200   10.11722700    0.50716600
 H                  7.85012900   11.85579800    4.28135600
 H                  7.44785500    9.07344600    0.50243500
 H                  7.28181300    9.08460900    5.31757900
 H                  9.76004000    7.19497200    1.48066200
 H                 10.21140800   10.13714800    5.46059200
 O                  2.89863900   10.66421600    3.01313200
 C                  1.91723900   11.51860700    2.31739500
 B                  3.59030800   15.27487600    1.70247500
 B                  3.81681000   13.54257000    2.00115800
 C                  3.43361100   13.34566100    3.68984100
 B                  4.33810900   14.72910400    3.23517600
 B                  3.14033000   16.05984600    3.25926000
 B                  1.56047600   15.38304800    3.80235300
 B                  1.86792700   15.67777900    2.05102800
 B                  2.28701300   14.12267300    1.28415000
 C                  2.26920200   12.97468700    2.57537600
 B                  1.77835100   13.65497000    4.12065100
 B                  1.03991800   14.18158700    2.57679900
 B                  3.08958400   14.80019900    4.52942600
 H                  3.88250100   12.49396400    4.17502000
 H                 -0.06473000   13.83564200    2.34315100
 H                  1.28589900   16.51185200    1.44697100
 H                  3.46733300   17.16707300    3.51635600
 H                  5.48401600   14.76790400    3.51831800
 H                  3.41840300   14.88429400    5.65967000
 H                  4.52305800   12.75084300    1.48955300
 H                  1.26259800   12.92415100    4.88459600
 H                  1.99778000   13.72924200    0.20850400
 H                  0.77261600   16.00228500    4.42986800
 H                  4.22560600   15.81493800    0.86343800
 C                  2.57558800   -4.05234400    0.06855300
 C                  2.30903300   -5.41882600   -0.15754900
 C                  3.33569700   -6.29664800   -0.47894900
 C                  4.65367500   -5.82279000   -0.58029400
 C                  4.94007000   -4.46929200   -0.35201200
 C                  3.89977000   -3.59540200   -0.03081100
 O                  5.60815900   -6.77645000   -0.91760300
 C                  7.80639500   -7.57307200   -1.50289700
 C                  9.12575900   -7.38100400   -1.93309100
 C                  9.91016800   -8.47613700   -2.30081600
 C                  9.37964900   -9.77368900   -2.26010000
 C                  8.05043900   -9.95438900   -1.84655900
 C                  7.26817900   -8.86534800   -1.45540800
 C                  6.99503700   -6.37237600   -1.07309700
 O                  7.60369500  -11.28152700   -1.80023700
 C                  6.22624500  -11.60298300   -2.15714200
 B                  6.26720900  -15.13581800   -4.36148500
 B                  7.11153600  -14.00871600   -3.28161300
 C                  7.55156700  -12.67360600   -4.31385100
 B                  7.71177000  -14.25598900   -4.95055600
 B                  6.29255400  -14.44597600   -6.02674400
 B                  5.37261300  -12.89439400   -6.01358700
 B                  4.81470500  -14.29209700   -5.01841100
 B                  5.32521100  -14.02020000   -3.33059500
 C                  6.19650500  -12.52947100   -3.37081500
 B                  6.22180100  -11.76088400   -4.95106400
 B                  4.78202000  -12.63606400   -4.33959300
 B                  7.16383100  -12.88220700   -5.97292600
 H                  8.40813100  -12.10155200   -3.98427700
 H                  3.84447800  -11.99798900   -4.00716400
 H                  3.81024000  -14.86752100   -5.26062400
 H                  6.34461300  -15.13462500   -6.98637400
 H                  8.79859900  -14.69723800   -5.08970800
 H                  7.89127100  -12.41896100   -6.77814200
 H                  7.75106000  -14.19538700   -2.30966000
 H                  6.31525100  -10.58632100   -4.96601000
 H                  4.74748000  -14.27812200   -2.33290300
 H                  4.77017800  -12.48942100   -6.94696700
 H                  6.29910000  -16.29729300   -4.14199900
 O                 11.24052500   -8.24988000   -2.66523800
 C                 11.59986300   -8.47175100   -4.07308000
 B                 14.27582300   -6.44587600   -6.48820600
 B                 13.54064500   -7.97198300   -5.96074800
 C                 14.31104800   -8.31322100   -4.44054900
 B                 15.29304200   -7.69226400   -5.69961200
 B                 15.51528900   -5.97114100   -5.26659700
 B                 14.67430800   -5.67514100   -3.69548500
 B                 13.90240200   -5.19009600   -5.24881400
 B                 12.68763700   -6.42184000   -5.67348700
 C                 12.79890800   -7.60929300   -4.42014000
 B                 13.94839600   -7.20065800   -3.15528800
 B                 12.92543200   -5.95810200   -3.95709600
 B                 15.54049200   -7.21749800   -3.98449000
 H                 14.34551700   -9.35545800   -4.15739100
 H                 12.03818100   -5.48041200   -3.34372000
 H                 13.73518700   -4.05439100   -5.53612700
 H                 16.50140500   -5.39151800   -5.56770500
 H                 16.05180500   -8.42386700   -6.23004900
 H                 16.46606100   -7.63347700   -3.38230100
 H                 13.09443500   -8.87602600   -6.57167700
 H                 13.76363800   -7.63120900   -2.07880500
 H                 11.62873200   -6.27547700   -6.17712800
 H                 15.05866200   -4.89121500   -2.89756800
 H                 14.37761500   -6.20802500   -7.64227100
 O                 10.16134300  -10.86247000   -2.68433700
 C                 10.65575400  -11.72477200   -1.59172300
 B                 13.68694500  -13.29843300   -3.99630700
 B                 11.98152600  -12.84358600   -3.83740400
 C                 11.30278400  -14.08733600   -2.83022300
 B                 12.42120500  -14.56907400   -4.03575100
 B                 13.93887900  -14.86474300   -3.13578800
 B                 13.61013700  -14.60294600   -1.38188000
 B                 14.43022500  -13.32751300   -2.35646200
 B                 13.21048900  -12.08335700   -2.77208200
 C                 11.73681600  -12.65435200   -2.10508300
 B                 11.90669200  -14.14965800   -1.20207600
 B                 13.17557300  -12.88430200   -1.16788300
 B                 12.37511800  -15.36866400   -2.42999100
 H                 10.24247200  -14.26058800   -2.94722800
 H                 13.28563300  -12.23320100   -0.18904100
 H                 15.56053500  -13.02844200   -2.17723700
 H                 14.72040900  -15.66692600   -3.51486000
 H                 12.00952500  -15.12957100   -4.98856300
 H                 11.92874800  -16.45537400   -2.32244500
 H                 11.27106600  -12.26206200   -4.56893300
 H                 11.13439500  -14.34059700   -0.33307600
 H                 13.36220100  -10.91405500   -2.82684600
 H                 14.15112700  -15.20857000   -0.52260600
 H                 14.28628100  -12.99160400   -4.96889300
 H                 -1.59371200   -5.27747700    0.61066500
 H                 -3.90532400   -6.13678800    0.78754600
 H                 -5.34930500   -2.11453100    1.32369700
 H                 -2.99700300   -1.26599500    1.16215400
 H                 -7.99368500   -8.00099000    2.09606400
 H                 -8.29534000   -4.16284500    0.18519900
 H                 -6.02201900   -6.47636700    1.93793300
 H                 -6.07867100   -6.37590900    0.16361600
 H                 -9.95480800   -2.44553200   -0.01975500
 H                 -9.71040800   -3.47334200   -1.45991100
 H                -12.23406400   -9.10935200    1.14538300
 H                -10.67341100   -9.40192100    0.33377100
 H                -12.74543300   -4.54199300    1.29740600
 H                -14.01166500   -5.73122900    0.92159200
 H                 -1.01573900    0.97529400    1.43026400
 H                 -0.52403800    3.40435800    1.79233300
 H                  3.65359600    2.63823200    1.07728000
 H                  3.14733300    0.24355900    0.72404300
 H                  5.00614600    7.02255800    1.28562200
 H                  1.00651600    6.44975300    2.74780500
 H                  3.50698300    4.97292000    0.63223800
 H                  3.73498000    4.58500000    2.35214200
 H                 -0.86133900    7.79512900    2.91459100
 H                 -0.13829200    7.42362500    4.50368200
 H                  5.78677400   11.29774000    2.69564200
 H                  5.39442300    9.98598000    3.82875300
 H                  1.96347700   11.31548200    1.24351000
 H                  0.92051400   11.29459500    2.69680400
 H                  1.28786900   -5.76993700   -0.08079900
 H                  3.14455900   -7.34754600   -0.66065700
 H                  5.95126200   -4.08867200   -0.42142600
 H                  4.10309000   -2.54648400    0.14486300
 H                  9.57075000   -6.39331300   -1.98225600
 H                  6.25257500   -8.99719100   -1.10850400
 H                  7.36810500   -5.97433500   -0.11862700
 H                  7.06809200   -5.57485600   -1.82431600
 H                  5.77488900  -12.11254300   -1.30391800
 H                  5.66522700  -10.69283500   -2.37833800
 H                 11.81540400   -9.53143200   -4.22578300
 H                 10.75990100   -8.18101200   -4.71089000
 H                 11.08311800  -11.09084300   -0.81025600
 H                  9.81044200  -12.28521400   -1.18467600


Compound Ph-6-CB

Atom                         X             Y             Z
 C                  0.93047700    1.04870000    2.05176600
 C                  2.45167500   -0.82713200    1.62610200
 C                  2.85531500    0.67302800    3.52419200
 C                  3.65760800    1.05280900    4.71698800
 C                  3.04129000    1.56066600    5.88098200
 C                  3.78952800    1.91266100    7.00082300
 C                  5.18287700    1.76366100    6.98461200
 C                  5.82299400    1.26902300    5.84269200
 C                  5.05721900    0.91854400    4.72523900
 O                  5.83837800    2.14268100    8.16259700
 C                  8.17285000    2.82722100    7.64603400
 C                  7.74232800    4.13738700    7.40935300
 C                  8.62599700    5.04577900    6.81357100
 C                  9.92902500    4.67434300    6.48072800
 C                 10.34690900    3.36795300    6.74172100
 C                  9.47649500    2.42985400    7.31095300
 C                  7.24972600    1.83796300    8.33333800
 O                 11.66656200    3.08321200    6.37846400
 C                 12.21258400    1.77134500    6.67611500
 B                 16.33800700    2.06026700    7.07775400
 B                 14.74630300    2.84153900    7.15527100
 C                 14.30749100    3.07921700    5.48641900
 B                 15.93623700    3.37400300    5.92760100
 B                 16.81468100    1.92623000    5.34605200
 B                 15.63411400    0.85008000    4.51085000
 B                 16.15047400    0.49500000    6.20152000
 B                 14.87107700    1.06278000    7.30894000
 C                 13.68067100    1.76769700    6.27957200
 B                 14.04253200    1.62554000    4.56987400
 B                 14.43482800    0.32030700    5.73199100
 B                 15.50641600    2.62850900    4.34743300
 O                  8.30966400    6.37984600    6.52134500
 C                  6.93404400    6.84747500    6.49494400
 B                  5.54613300   10.25162000    8.41429500
 B                  6.65665600    9.51077300    7.26062800
 C                  7.85703600    8.73206900    8.24091900
 B                  7.31177900   10.29045800    8.72366000
 B                  6.18727900    9.95965800   10.07412000
 B                  6.17809000    8.18541300   10.38213500
 B                  4.84312800    8.94926700    9.44346100
 B                  5.14752100    8.65115200    7.70290500
 C                  6.63194400    7.78886000    7.65832900
 B                  7.28642500    7.41366100    9.23442900
 B                  5.52626200    7.38571200    8.92338700
 B                  7.70186800    9.01376100    9.92503800
 C                 -0.27576500    1.83901900    1.69032300
 C                 -0.29922900    3.24416400    1.82886900
 C                 -1.43629900    3.98279400    1.51825600
 C                 -2.59011300    3.33135100    1.05748200
 C                 -2.59118200    1.94010800    0.89873000
 C                 -1.43963500    1.21068800    1.21571000
 O                 -3.68129400    4.15630200    0.79346000
 C                 -5.98730800    4.63385300    0.30367400
 C                 -7.29113900    4.37362300    0.74038200
 C                 -8.26703100    5.36708100    0.63061300
 C                 -7.97085600    6.62302300    0.08886700
 C                 -6.65810900    6.86064800   -0.34164900
 C                 -5.66646000    5.88300800   -0.23993800
 C                 -4.94533600    3.54757900    0.39815200
 O                 -6.22349100    8.06948200   -0.90863900
 C                 -7.14531300    9.12106300   -1.26772800
 B                 -8.71205400   12.32516200    0.86541300
 B                 -8.23016500   11.59291600   -0.67763200
 C                 -6.49606100   11.71004400   -0.67885800
 B                 -7.37375100   13.05163900   -0.07961100
 B                 -7.22139000   12.90738000    1.69676400
 B                 -6.17826700   11.47661000    2.05524400
 B                 -7.97060400   11.35756200    2.19393500
 B                 -8.58675700   10.54950000    0.73168200
 C                 -7.19323200   10.25414100   -0.24168000
 B                 -5.68576300   10.74552500    0.51428600
 B                 -7.03231900   10.02087300    1.45701500
 B                 -5.81766500   12.53286900    0.65514000
 O                 -9.53053500    4.99226200    1.11200200
 C                -10.55738400    5.96527100    1.40280800
 B                -12.67185100    6.80212500   -2.11387500
 B                -11.88330600    7.37225300   -0.64033600
 C                -12.97297800    6.92435500    0.63664800
 B                -13.65480700    7.54616400   -0.81457700
 B                -14.26484600    6.09381700   -1.66172800
 B                -13.97067400    4.66106300   -0.60959800
 B                -12.86522800    5.01524700   -1.98684800
 B                -11.39514100    5.80218600   -1.34479300
 C                -11.67258900    5.93740900    0.35155600
 B                -13.19357400    5.21433200    0.87469600
 B                -12.19396400    4.48149500   -0.41535400
 B                -14.45404500    6.22775100    0.11081100
 C                  2.84401900   -2.01330200    0.82045600
 C                  4.20335800   -2.33210800    0.60831700
 C                  4.57883800   -3.44919900   -0.13032700
 C                  3.59625800   -4.28249800   -0.68352200
 C                  2.24079900   -3.98601000   -0.50080700
 C                  1.87932900   -2.86070300    0.24920300
 O                  4.07550300   -5.38244900   -1.39533900
 C                  3.91156900   -7.43665700   -2.63057700
 C                  3.36460300   -8.14101700   -3.70405800
 C                  4.07070800   -9.22146500   -4.25107600
 C                  5.31050100   -9.60555800   -3.74067800
 C                  5.84141800   -8.88199800   -2.66376000
 C                  5.16262000   -7.80124800   -2.10375300
 C                  3.13225500   -6.30022700   -2.01011100
 O                  7.09745000   -9.33537000   -2.22960300
 C                  7.59436200   -8.99623800   -0.90728300
 B                  9.68462100   -5.41990500   -1.48933900
 B                  8.73692000   -6.74863300   -2.18258200
 C                  9.83969300   -8.10286300   -2.18098200
 B                 10.46378000   -6.56845200   -2.62499600
 B                 11.35297900   -6.01765800   -1.17019100
 B                 11.26132200   -7.32637000    0.06789200
 B                 10.17505400   -5.89128500    0.17954500
 B                  8.56873200   -6.34907100   -0.44844000
 C                  8.74298500   -7.99170900   -0.95186700
 B                 10.34469000   -8.66710700   -0.62016200
 B                  9.53159200   -7.53205300    0.50255900
 B                 11.44158400   -7.73205600   -1.66865300
 O                  3.44374200   -9.86907400   -5.32026200
 C                  4.14045700  -10.95931400   -5.97885000
 B                  2.66450500  -11.47460800   -9.82783000
 B                  2.95280400  -10.40090800   -8.44530400
 C                  1.73430200  -10.86074900   -7.28979200
 B                  1.27383100  -10.78193500   -8.93764900
 B                  1.22394100  -12.49354500   -9.45903200
 B                  1.60775500  -13.52796900   -8.03373700
 B                  2.87362500  -13.17634700   -9.26970700
 B                  3.93306000  -11.88690300   -8.63506300
 C                  3.25834900  -11.48071000   -7.10242900
 B                  1.88622700  -12.46659000   -6.64116400
 B                  3.28364100  -13.14766500   -7.53101300
 B                  0.62251500  -12.04530800   -7.83413400
 H                  1.96085100    1.65101000    5.91813300
 H                  3.31633700    2.28582600    7.90159600
 H                  6.90136000    1.18018200    5.79869500
 H                  5.56437400    0.56188600    3.83469300
 H                  6.73993500    4.41350600    7.70751100
 H                 10.60151700    5.38666000    6.02239900
 H                  9.78993500    1.40945400    7.49724700
 H                  7.45858200    0.81281200    8.00189500
 H                  7.38802200    1.87862100    9.41817000
 H                 12.12566200    1.56105200    7.74739500
 H                 11.67501800    1.00216900    6.11139900
 H                 17.11643400    2.22109600    7.95343200
 H                 14.25728800    3.54541700    7.96232700
 H                 13.60348900    3.87583800    5.30680700
 H                 16.31231400    4.49180400    5.96981200
 H                 17.94428500    1.99817100    5.00272100
 H                 15.92069100    0.16188500    3.59286200
 H                 16.80438200   -0.45403700    6.46841600
 H                 14.49309600    0.56696700    8.31280600
 H                 13.12488700    1.59707000    3.83187500
 H                 13.77607400   -0.66046500    5.70633300
 H                 15.59924200    3.25855700    3.35388300
 H                  6.22498100    6.01748900    6.50660000
 H                  6.82714400    7.38527300    5.55115900
 H                  4.94581300   11.22454800    8.11143900
 H                  6.94674200    9.78800300    6.15293100
 H                  8.81925000    8.57017500    7.77896500
 H                  8.04150300   11.20705800    8.58122700
 H                  6.04258500   10.74406100   10.94747300
 H                  6.02928600    7.71810600   11.45839700
 H                  3.73886100    9.01763700    9.86243900
 H                  4.35837600    8.43052600    6.85131700
 H                  7.96746900    6.46163400    9.33893100
 H                  4.98825600    6.33563300    8.85645300
 H                  8.68384800    9.09553000   10.57433800
 H                  0.59229000    3.76252200    2.16610500
 H                 -1.45615000    5.06130500    1.62208500
 H                 -3.47087200    1.41530500    0.54694100
 H                 -1.46100300    0.12997200    1.11899800
 H                 -7.56487900    3.42390600    1.18391800
 H                 -8.73169100    7.38604600    0.01232500
 H                 -4.66027900    6.11014200   -0.56444400
 H                 -5.24558400    2.79367400    1.13627700
 H                 -4.81267500    3.04340500   -0.57039200
 H                 -8.15362000    8.73226600   -1.43182200
 H                 -6.77596600    9.51042700   -2.22013700
 H                 -9.76102100   12.86275900    0.96232600
 H                 -8.78323800   11.52499600   -1.71674200
 H                 -6.03107900   11.73082000   -1.65410200
 H                 -7.42443300   14.02819300   -0.74017900
 H                 -7.22484100   13.86780400    2.38678400
 H                 -5.45770300   11.42376100    2.99105100
 H                 -8.50928500   11.21084200    3.23738700
 H                 -9.48316300    9.78517900    0.63382900
 H                 -4.70609700   10.17726300    0.20151400
 H                 -6.90728800    8.92044400    1.85890500
 H                 -4.83911600   13.16903100    0.48154800
 H                -10.96931900    5.66952200    2.37043300
 H                -10.13873500    6.97159000    1.49516700
 H                -12.47791000    7.35930100   -3.13926300
 H                -11.14618000    8.26977000   -0.43905000
 H                -12.92833500    7.52717200    1.53277900
 H                -14.10666500    8.63620100   -0.79551300
 H                -15.20300600    6.16020800   -2.37889100
 H                -14.68666400    3.72028700   -0.58345500
 H                -12.80811700    4.31403600   -2.93782400
 H                -10.28508300    5.67468900   -1.72089200
 H                -13.23462000    4.81934700    1.98398600
 H                -11.60842700    3.48738000   -0.17903400
 H                -15.42902200    6.45794300    0.73471100
 H                  4.97326900   -1.68154600    1.00920500
 H                  5.62196600   -3.68932700   -0.30052000
 H                  1.46527800   -4.61585700   -0.91933500
 H                  0.82603200   -2.65696100    0.41176200
 H                  2.40960900   -7.86636700   -4.13691400
 H                  5.88023600  -10.43694600   -4.13164000
 H                  5.58260600   -7.20099600   -1.30943600
 H                  2.53564000   -5.77740000   -2.76880500
 H                  2.44409200   -6.68249200   -1.24125400
 H                  6.79820800   -8.60215900   -0.27197500
 H                  7.94876000   -9.93697400   -0.48183000
 H                  9.44796200   -4.30473600   -1.80453300
 H                  7.86170100   -6.74547000   -2.96573800
 H                  9.62846700   -8.86151700   -2.91960300
 H                 10.72328900   -6.37398200   -3.75954000
 H                 12.29656200   -5.31081000   -1.26464000
 H                 12.12101400   -7.54257900    0.85070500
 H                 10.28033300   -5.09904000    1.05211200
 H                  7.50686300   -6.01399300   -0.05230200
 H                 10.39572800   -9.83124700   -0.44569100
 H                  9.10283400   -7.95875700    1.51794400
 H                 12.33777600   -8.30550300   -2.17929100
 H                  5.08909100  -10.60240800   -6.39391200
 H                  4.34016900  -11.76446900   -5.26374000
 H                  2.94099200  -11.11593000  -10.92032100
 H                  3.40040300   -9.31421200   -8.37611500
 H                  1.46832600  -10.09710800   -6.57682700
 H                  0.58367600   -9.88961300   -9.28433400
 H                  0.47813700  -12.84925700  -10.30539900
 H                  1.14681600  -14.60497400   -7.87154400
 H                  3.30424400  -14.01951500   -9.97904900
 H                  5.10148800  -11.76554600   -8.76212800
 H                  1.70129600  -12.61733300   -5.48770400
 H                  4.02768500  -13.84930100   -6.93890200
 H                 -0.49417400  -11.98054300   -7.45766800
 C                  1.71327300    1.40839700    3.16272300
 C                  1.31733100   -0.06755200    1.28927100
 C                  3.20757700   -0.44539100    2.74868500
 H                  0.75691000   -0.31733800    0.39465500
 H                  4.04852400   -1.05807100    3.05503400
 H                  1.42623100    2.27015600    3.75562300


Compound Ph-9-CB

Atom                         X             Y             Z
C                  4.63498200    0.93705000   -0.79402600
 C                  3.24679100    0.81936600   -0.98304900
 C                  2.61105700   -0.43398300   -0.98674100
 C                  3.39299000   -1.58613900   -0.79253500
 C                  4.78271300   -1.50272000   -0.59846200
 C                  5.38922900   -0.23444200   -0.60431900
 C                  5.59142500   -2.73065000   -0.37970000
 C                  6.64806200   -2.74782500    0.55657700
 C                  7.39727200   -3.89824600    0.78052200
 C                  7.10683300   -5.06897300    0.06621900
 C                  6.07186600   -5.07962000   -0.87569300
 C                  5.32537200   -3.91468600   -1.08783100
 O                  7.90623700   -6.17095800    0.37065600
 C                  8.56119100   -8.48361400    0.31689700
 C                  9.50814800   -8.15577100    1.28618500
 C                 10.32991100   -9.15401700    1.81591600
 C                 10.25184400  -10.47898500    1.36704900
 C                  9.25627700  -10.80962200    0.42371600
 C                  8.43045500   -9.81760800   -0.10777500
 C                  7.64828800   -7.43655400   -0.28168200
 O                  9.17302700  -12.16210100    0.08033500
 C                  8.11324800  -12.58866600   -0.80994800
 B                  8.87618300  -16.35676700   -2.39736600
 B                  8.10665800  -14.77450100   -2.52997800
 C                  6.77173600  -14.85014700   -1.41168100
 B                  7.08774000  -16.23530100   -2.37411500
 B                  7.91032000  -17.36104700   -1.25351500
 B                  7.97484600  -16.58887200    0.37397400
 B                  9.42676000  -16.57544300   -0.69679900
 B                  9.53728400  -14.96570600   -1.47152400
 C                  8.16003600  -14.10818100   -0.89931700
 B                  7.19962500  -15.00253400    0.26916400
 B                  8.98668100  -15.11596000    0.23860100
 B                  6.53493900  -16.37930000   -0.66806200
 O                 11.31616500   -8.77890900    2.74657700
 C                 11.31129300   -9.37962000    4.08505400
 B                 10.81317800   -7.38434500    7.68774300
 B                 11.04879600   -8.89222600    6.78313100
 C                  9.48247700   -9.23836700    6.11771700
 B                  9.54154800   -8.64687600    7.72242600
 B                  9.07256400   -6.92657600    7.56590300
 B                  8.69465900   -6.60643600    5.82980600
 B                 10.28494000   -6.11665600    6.52285600
 B                 11.50026800   -7.32922900    6.03469900
 C                 10.61868400   -8.50485600    5.12893200
 B                  8.92340800   -8.11325500    4.92630000
 B                 10.20201200   -6.84933100    4.89169800
 B                  8.23676800   -8.16390100    6.58421200
 O                 11.09482100  -11.42634700    1.95946300
 C                 11.90195400  -12.31792500    1.11419200
 B                 15.98561800  -11.92324600    1.82330300
 B                 14.31920300  -11.61056000    2.35424900
 C                 13.78910700  -10.29291200    1.34992600
 B                 15.39471700  -10.23843500    1.94701500
 B                 16.40172000  -10.71997300    0.54799700
 B                 15.31053600  -10.98550300   -0.86228000
 B                 15.93464400  -12.38978500    0.08211100
 B                 14.64964000  -12.93076700    1.19501800
 C                 13.34026500  -11.83385300    0.92938100
 B                 13.64835900  -10.66330500   -0.33993800
 B                 14.22848300  -12.35346700   -0.45309500
 B                 14.98277100   -9.65879900    0.29505400
 C                  1.13811600   -0.53950800   -1.16023400
 C                  0.56585800   -1.60179100   -1.89291100
 C                 -0.81224200   -1.71356000   -2.04853200
 C                 -1.65971300   -0.75795800   -1.47138700
 C                 -1.12139000    0.30969500   -0.74458900
 C                  0.26678000    0.40738000   -0.59501000
 O                 -3.02612100   -0.96208500   -1.67548500
 C                 -5.37390100   -0.50217000   -1.42234300
 C                 -6.46679400    0.09424100   -0.78313400
 C                 -7.76246400   -0.31737700   -1.09830200
 C                 -7.99475500   -1.32247300   -2.04639100
 C                 -6.88624400   -1.95135800   -2.64349600
 C                 -5.58700800   -1.52925900   -2.35185800
 C                 -3.97487100   -0.02650200   -1.10200400
 O                 -7.18454100   -3.00022700   -3.51721500
 C                 -6.08684900   -3.79380500   -4.05275200
 B                 -7.80572700   -6.20114100   -6.98124700
 B                 -7.94102300   -4.80515300   -5.89371200
 C                 -8.19528200   -5.51926000   -4.31843500
 B                 -9.00798600   -6.22516000   -5.65162600
 B                 -8.05520400   -7.69890000   -6.01235700
 B                 -6.72854400   -7.82000800   -4.79568100
 B                 -6.39069100   -7.18621900   -6.44984100
 B                 -6.32594500   -5.40543700   -6.37125000
 C                 -6.66892200   -5.02886500   -4.72105600
 B                 -6.86910200   -6.44559800   -3.69298000
 B                 -5.66544300   -6.39116400   -5.02000400
 B                 -8.34966500   -7.22815600   -4.31172000
 O                 -8.84669700    0.31736900   -0.46507700
 C                 -9.55323300   -0.48207800    0.55331200
 B                -11.31154600    0.50880700    4.15399800
 B                -11.39528900   -0.31130800    2.58469200
 C                -11.70334500    0.96571300    1.44887400
 B                -12.53312300    1.02586000    2.94912000
 B                -11.64320200    2.26134900    3.88536700
 B                -10.33494800    2.92944400    2.83484400
 B                 -9.95526200    1.69649300    4.09179100
 B                 -9.80148100    0.11351100    3.28785400
 C                -10.13653600    0.42652800    1.61842200
 B                -10.41914600    2.12402000    1.25841000
 B                 -9.20086100    1.59270700    2.46752300
 B                -11.93397100    2.51268400    2.13865200
 O                 -9.31231200   -1.72882300   -2.28564100
 C                 -9.81509300   -1.70445200   -3.66773100
 B                -11.83600200    1.48666000   -5.38986100
 B                -10.42038200    0.90063800   -4.50473100
 C                -10.98117400    0.67152400   -2.88058000
 B                -11.52191300    2.06742700   -3.72491500
 B                -13.19484100    1.66443400   -4.21707100
 B                -13.60028100    0.03474700   -3.56542300
 B                -13.12639200    0.23007500   -5.29365600
 B                -11.41019800   -0.25398900   -5.45432900
 C                -10.91345300   -0.66229900   -3.85852700
 B                -12.18740200   -0.57523200   -2.67744000
 B                -12.50515100   -1.14288000   -4.34092400
 B                -12.59883200    1.16641100   -2.60578700
 C                  5.29255100    2.27045900   -0.81341700
 C                  6.38302700    2.55878600    0.03579100
 C                  6.99833400    3.80676400    0.02537800
 C                  6.53370300    4.80708900   -0.83983000
 C                  5.45492000    4.55013500   -1.69355000
 C                  4.84890900    3.28906000   -1.67423000
 O                  7.21234400    6.02586200   -0.77489700
 C                  7.60229500    8.34098900   -1.29957400
 C                  7.10006300    9.62475100   -1.53717100
 C                  7.89679000   10.74930200   -1.31152100
 C                  9.20925100   10.60830100   -0.83066400
 C                  9.72321700    9.31056800   -0.65193700
 C                  8.92102300    8.18617400   -0.85354500
 C                  6.73183400    7.13895400   -1.57608600
 O                 11.05338600    9.22375300   -0.19815000
 C                 11.94122500    8.19530500   -0.73042500
 B                 15.45554500    9.85506400   -2.22334500
 B                 14.00517800   10.03071400   -1.21352100
 C                 12.71829000   10.29081600   -2.35806600
 B                 14.21456100   11.07061700   -2.65814900
 B                 14.97384000   10.08302400   -3.94478700
 B                 13.82434700    8.76848400   -4.39402000
 B                 15.21594700    8.42571100   -3.29854800
 B                 14.61352800    8.39830500   -1.61942200
 C                 12.93078200    8.76361200   -1.74817400
 B                 12.36876200    8.94722100   -3.40047800
 B                 13.60486200    7.73187400   -2.94902600
 B                 13.21455400   10.40458100   -3.99684600
 O                  7.30838900   11.99846400   -1.51110000
 C                  7.93040800   12.91943400   -2.46984100
 B                  6.31997500   15.87417600   -4.86585700
 B                  7.51766000   15.36665200   -3.66113700
 C                  6.62945400   15.31275200   -2.16772500
 B                  6.30738400   16.61765000   -3.23503200
 B                  4.75971500   16.17045900   -4.01124200
 B                  4.20298100   14.61052100   -3.29475700
 B                  5.00806100   14.63643400   -4.90489200
 B                  6.70543300   14.13996100   -4.68509600
 C                  6.87798200   13.88429400   -2.98336300
 B                  5.38426100   14.10005500   -2.07680100
 B                  5.41368900   13.35896200   -3.71313400
 B                  5.00644700   15.84287400   -2.27095900
 O                  9.99087900   11.76392800   -0.65979100
 C                 10.71745600   11.98479600    0.60163800
 B                 10.33781400   14.48228500    3.86815200
 B                 10.82868800   12.92955300    3.16507700
 C                  9.33941200   12.05594200    2.97660000
 B                  9.53727900   12.97469400    4.40961300
 B                  8.55243500   14.43988500    4.12367100
 B                  7.75676900   14.27313100    2.51071000
 B                  9.22911400   15.29376200    2.70136500
 B                 10.62946700   14.36395200    2.11113000
 C                  9.97770300   12.82665800    1.63601000
 B                  8.23623900   12.71510000    1.81299500
 B                  9.05106300   14.22377900    1.27332100
 B                  7.94969900   12.84693900    3.58001600
 H                  2.65257100    1.71540800   -1.12627100
 H                  2.90737300   -2.55422700   -0.73218300
 H                  6.46759500   -0.16357100   -0.51053800
 H                  6.86243800   -1.85568500    1.13539000
 H                  8.19739900   -3.91803100    1.51098100
 H                  5.84373300   -5.96809500   -1.45172100
 H                  4.53850900   -3.92453200   -1.83509400
 H                  9.60753900   -7.13909500    1.63604500
 H                  7.67741300  -10.06895200   -0.84589400
 H                  7.82606100   -7.33884700   -1.36294800
 H                  6.59591700   -7.72261600   -0.13875300
 H                  7.14353100  -12.26566500   -0.41218600
 H                  8.26045100  -12.14658500   -1.80144000
 H                  9.45413200  -16.80687800   -3.32522500
 H                  8.03611000  -13.99745100   -3.41320000
 H                  5.93511900  -14.20087400   -1.62787500
 H                  6.34321400  -16.48082900   -3.25601500
 H                  7.80694900  -18.53141400   -1.38563600
 H                  7.92337900  -17.20211800    1.38348800
 H                 10.40346600  -17.18683500   -0.43113700
 H                 10.50679600  -14.34400500   -1.72981900
 H                  6.58623200  -14.36596100    1.04832800
 H                  9.59261500  -14.60686400    1.10903500
 H                  5.42896400  -16.71912300   -0.43612100
 H                 10.86483200  -10.37530300    4.04451100
 H                 12.36510500   -9.47601600    4.34627600
 H                 11.47952600   -7.15534700    8.63733700
 H                 11.79193200   -9.79304400    6.94411100
 H                  9.28282800  -10.27980000    5.90925800
 H                  9.31335900   -9.39875200    8.60294300
 H                  8.50893300   -6.36770900    8.44280400
 H                  7.87613300   -5.82656700    5.48202600
 H                 10.58418800   -4.97970700    6.65489500
 H                 12.63251100   -7.16648000    5.74184800
 H                  8.36919200   -8.54065100    3.98127500
 H                 10.47361900   -6.34503500    3.86335200
 H                  7.14582900   -8.59589300    6.71222400
 H                 11.91295100  -13.27124000    1.64217100
 H                 11.42184900  -12.45196400    0.14679600
 H                 16.77724200  -12.35786400    2.58716200
 H                 13.79805900  -11.76044400    3.40027100
 H                 13.01521200   -9.66439800    1.77169000
 H                 15.64782300   -9.46095200    2.79852400
 H                 17.50112700  -10.30327400    0.41751100
 H                 15.63096700  -10.76869000   -1.98014900
 H                 16.69790300  -13.16483500   -0.38311800
 H                 14.36993500  -14.03241500    1.51744600
 H                 12.71169100  -10.24966000   -0.92356000
 H                 13.68174100  -13.07867800   -1.20922100
 H                 14.96455400   -8.50196300    0.06258800
 H                  1.21247800   -2.33530700   -2.36284000
 H                 -1.25046700   -2.52642700   -2.61583100
 H                 -1.75729000    1.05576700   -0.28402200
 H                  0.67270600    1.22159500   -0.00387000
 H                 -6.33965300    0.87859000   -0.04531800
 H                 -4.72407900   -1.98715500   -2.81303900
 H                 -3.80009500    0.97551400   -1.52037800
 H                 -3.83218100    0.03296400   -0.01448800
 H                 -5.52600200   -3.21039300   -4.79005100
 H                 -5.41670700   -4.08997000   -3.24028900
 H                 -8.13713200   -6.09964500   -8.11157700
 H                 -8.32834800   -3.70945400   -6.07759200
 H                 -8.70101300   -4.88837800   -3.60435200
 H                -10.17285300   -6.06326800   -5.74841500
 H                 -8.57018000   -8.65904800   -6.47186400
 H                 -6.29866100   -8.84901400   -4.40244100
 H                 -5.71713500   -7.78169900   -7.21851300
 H                 -5.61278900   -4.66571900   -6.95425100
 H                 -6.59332800   -6.31213000   -2.55522200
 H                 -4.52303500   -6.30245500   -4.73029900
 H                 -9.08305900   -7.71895000   -3.52843600
 H                -10.32995900   -1.07065500    0.05879900
 H                 -8.83997900   -1.16170300    1.02710300
 H                -11.62344100   -0.06770000    5.13832500
 H                -11.72436300   -1.40459600    2.29202800
 H                -12.20651300    0.67593800    0.53726400
 H                -13.68675800    0.77865300    2.95975100
 H                -12.19590900    2.92569300    4.69276800
 H                 -9.96369600    4.05017600    2.90242700
 H                 -9.30220000    1.95439000    5.04402500
 H                 -9.05171200   -0.76826800    3.52519800
 H                -10.17066300    2.51489100    0.17980000
 H                 -8.05717100    1.69300400    2.19281400
 H                -12.69393600    3.24979600    1.61829100
 H                 -8.99405900   -1.52036200   -4.36003800
 H                -10.23461300   -2.69151800   -3.86486400
 H                -11.69401700    2.18892800   -6.33065000
 H                 -9.26528600    1.06175700   -4.67371200
 H                -10.23395300    0.72479900   -2.09809100
 H                -11.08437000    3.11562600   -3.40549700
 H                -14.01226700    2.51163600   -4.32889300
 H                -14.68914200   -0.27098100   -3.21955500
 H                -13.89040400    0.05404400   -6.17925900
 H                -10.89264200   -0.82514500   -6.35012400
 H                -12.11427200   -1.27751100   -1.73489600
 H                -12.68917800   -2.29825600   -4.50459400
 H                -12.87506000    1.63222600   -1.55565300
 H                  6.73344100    1.80311300    0.73074700
 H                  7.82628600    4.03246300    0.68720800
 H                  5.08569000    5.30402500   -2.37764000
 H                  4.03240200    3.09156600   -2.36083400
 H                  6.08632700    9.78440200   -1.88649900
 H                  9.29189100    7.19028400   -0.65037100
 H                  5.68498700    7.35669500   -1.32806900
 H                  6.77764500    6.86647300   -2.64102000
 H                 12.49366100    7.80110100    0.12320800
 H                 11.36658600    7.39123100   -1.19293600
 H                 16.51146600   10.17505900   -1.79815300
 H                 13.86305300   10.43505100   -0.11644200
 H                 11.86525400   10.83649300   -1.98045300
 H                 14.27873400   12.23761000   -2.49399900
 H                 15.70231300   10.57373000   -4.73653500
 H                 13.74125500    8.32445100   -5.48680100
 H                 16.11463300    7.73194200   -3.62996400
 H                 14.94290500    7.69600400   -0.72822500
 H                 11.23874400    8.68822700   -3.61054500
 H                 13.28294800    6.59486500   -2.93113200
 H                 12.62130800   11.13469500   -4.70936700
 H                  8.75094500   13.44722800   -1.98171700
 H                  8.32578900   12.35070700   -3.31671500
 H                  6.66475200   16.48388300   -5.81886000
 H                  8.68478000   15.52201800   -3.60615300
 H                  7.21307100   15.44625100   -1.26794400
 H                  6.70386400   17.69027300   -2.94356200
 H                  3.99771600   17.00148800   -4.36909800
 H                  3.06034200   14.33937700   -3.15300500
 H                  4.42602700   14.37105400   -5.90039800
 H                  7.37989000   13.48045300   -5.39652900
 H                  5.25235400   13.50935300   -1.07213700
 H                  5.22624000   12.19717900   -3.80702800
 H                  4.54147900   16.40691500   -1.34476300
 H                 11.01672200   11.02410400    1.02092400
 H                 11.61084600   12.53070600    0.29741100
 H                 11.08143600   15.07179800    4.57343700
 H                 11.82564300   12.30839200    3.26416300
 H                  9.42526100   10.97872300    2.98209900
 H                  9.72804900   12.39673900    5.42051600
 H                  8.03326900   15.00858800    5.02099600
 H                  6.69027200   14.72319000    2.26859100
 H                  9.19276100   16.46988600    2.57998900
 H                 11.57529200   14.74557400    1.51549700
 H                  7.65113200   11.97822400    1.11493900
 H                  8.95778600   14.54824700    0.14273500
 H                  7.08739600   12.18825000    4.04330300


Excitation energies and oscillator strengths: compound Tz-6-CB

Excited State   1:     3.6611 eV  338.66 nm  f=0.0000  <S**2>=0.000
     425 -> 430        0.13787
     427 -> 430       -0.10938
     427 -> 431       -0.26552
     428 -> 430        0.48645
     429 -> 431        0.37485
 This state for optimization and/or second-order correction.
 Total Energy, E(TD-HF/TD-KS) =  -4681.30120377    
 Copying the excited state density for this state as the 1-particle RhoCI density.
 
 Excited State   2:    3.8325 eV  323.51 nm  f=0.6296  <S**2>=0.000
     427 -> 430        0.28635
     428 -> 431        0.16749
     429 -> 430        0.54584
     429 -> 431        0.24621
 
  Excited State   3:   3.8390 eV  322.96 nm  f=0.7506  <S**2>=0.000
     425 -> 430       -0.12530
     427 -> 430       -0.11114
     427 -> 431        0.14722
     428 -> 430       -0.33631
     429 -> 430       -0.22214
     429 -> 431        0.52348
 
 Excited State   4:    3.8662 eV  320.69 nm  f=0.9900  <S**2>=0.000
     427 -> 430        0.51628
     428 -> 431       -0.43459
     429 -> 430       -0.14517
 
 Excited State   5:    3.8826 eV  319.33 nm  f=0.0663  <S**2>=0.000
     427 -> 431        0.61157
     428 -> 430        0.30686
     428 -> 431        0.11993


Excitation energies and oscillator strengths: compound Tz-9-CB

 Excited State   1:    3.6723 eV  337.62 nm  f=0.0004  <S**2>=0.000
     560 -> 562        0.48672
     561 -> 563        0.48316
 This state for optimization and/or second-order correction.
 Total Energy, E(TD-HF/TD-KS) =  -6017.09962477    
 Copying the excited state density for this state as the 1-particle RhoCI density.
 
  Excited State   2:   3.8514 eV  321.92 nm  f=0.8259  <S**2>=0.000
     559 -> 562        0.67991
 
  Excited State   3:   3.8566 eV  321.49 nm  f=1.2503  <S**2>=0.000
     559 -> 562       -0.10118
     559 -> 563        0.43695
     560 -> 562       -0.22859
     560 -> 563        0.26853
     561 -> 562        0.27431
     561 -> 563        0.29881
 
  Excited State   4:   3.8698 eV  320.39 nm  f=0.4552  <S**2>=0.000
     560 -> 562        0.29993
     560 -> 563        0.34121
     561 -> 562        0.41292
     561 -> 563       -0.30861
 
  Excited State   5:   3.8749 eV  319.97 nm  f=0.0803  <S**2>=0.000
     559 -> 563        0.52766
     560 -> 562        0.31468
     560 -> 563       -0.14665
     561 -> 562       -0.16789
     561 -> 563       -0.23076


Excitation energies and oscillator strengths: compound Ph-6-CB

Excited State   1:     4.1690 eV  297.40 nm  f=0.0101  <S**2>=0.000
     428 -> 431        0.43972
     429 -> 430        0.53238
 This state for optimization and/or second-order correction.
 Total Energy, E(TD-HF/TD-KS) =  -4633.18803965    
 Copying the excited state density for this state as the 1-particle RhoCI density.
 
  Excited State   2:   4.4954 eV  275.80 nm  f=0.9739  <S**2>=0.000
     428 -> 430        0.21130
     428 -> 431        0.47372
     429 -> 430       -0.39673
     429 -> 431        0.22651
 
  Excited State   3:   4.5030 eV  275.34 nm  f=0.8982  <S**2>=0.000
     428 -> 430        0.42057
     428 -> 431       -0.23900
     429 -> 430        0.19244
     429 -> 431        0.45470
 
 Excited State   4:    4.5901 eV  270.11 nm  f=0.0010  <S**2>=0.000
     428 -> 430        0.50815
     429 -> 431       -0.47130
 
  Excited State   5:   4.7374 eV  261.72 nm  f=0.2768  <S**2>=0.000
     427 -> 430        0.66524
     427 -> 431       -0.12166


Excitation energies and oscillator strengths: compound Ph-9-CB

 Excited State   1:    4.1904 eV  295.88 nm  f=0.0077  <S**2>=0.000
     560 -> 562       -0.16575
     560 -> 563        0.41287
     561 -> 562        0.49073
     561 -> 563        0.16648
 This state for optimization and/or second-order correction.
 Total Energy, E(TD-HF/TD-KS) =  -5968.98491992    
 Copying the excited state density for this state as the 1-particle RhoCI density.
 
 Excited State   2:    4.5086 eV  274.99 nm  f=0.9606  <S**2>=0.000
     560 -> 562        0.17858
     560 -> 563        0.41044
     561 -> 562       -0.40931
     561 -> 563        0.31752
 
 Excited State   3:    4.5153 eV  274.59 nm  f=1.0776  <S**2>=0.000
     560 -> 562        0.40020
     560 -> 563       -0.27339
     561 -> 562        0.22926
     561 -> 563        0.42985
 
 Excited State   4:    4.6030 eV  269.36 nm  f=0.0540  <S**2>=0.000
     560 -> 562        0.50777
     560 -> 563        0.21232
     561 -> 562        0.12532
     561 -> 563       -0.40256
 
 Excited State   5:    4.6833 eV  264.73 nm  f=0.0000  <S**2>=0.000
     559 -> 563       -0.10766
     559 -> 565        0.14440
     560 -> 565       -0.22370
     561 -> 564        0.53748
     561 -> 565        0.26816
